# Supplementary material for: Zn/Fe-Layered Double Hydroxide Composites with Kelp-Derived Biochar for Phosphate Recovery and Reutilization as a Slow-Release Fertilizer
Source: Materials (Basel). 2026 Jul 20;19(14):3117. doi: 10.3390/ma19143117 (PMC13414368; doi:10.3390/ma19143117)
Supplement: Supplementary file 1 [file materials-19-03117-s001.zip]

Archive with 1 entries (1 files):
- materials-4413851-supplementary.pdf
